# Supplementary material for: New Heparanase-Inhibiting Triazolo-Thiadiazoles Attenuate Primary Tumor Growth and Metastasis
Source: Cancers (Basel). 2021 Jun 13;13(12):2959. doi: 10.3390/cancers13122959 (PMC8231572; doi:10.3390/cancers13122959)
Supplement: Supplementary file 1 [file cancers-13-02959-s001.zip]

Archive with 1 entries (1 files):
- cancers-1218559-supplementary.pdf
